# Supplementary material for: The Effects of Fruit-Derived Polyphenols on Cognition and Lung Function in Healthy Adults: A Systematic Review and Meta-Analysis
Source: Nutrients. 2021 Nov 27;13(12):4273. doi: 10.3390/nu13124273 (PMC8708719; doi:10.3390/nu13124273)
Supplement: Supplementary file 1 [file nutrients-13-04273-s001.zip]

Archive with 2 entries (2 files):
- Cognition- Summary NIH Quality Assessment Tool for Controlled trials.pdf
- Lung - Summary NIH Quality Assessment Tool for Observational Cohort and Cross.pdf
